# Supplementary material for: New 3,4-seco-3,19-Dinor- and Spongian-Based Diterpenoid Lactones from the Marine Sponge Spongia sp
Source: Int J Mol Sci. 2023 Jan 8;24(2):1252. doi: 10.3390/ijms24021252 (PMC9860656; doi:10.3390/ijms24021252)
Supplement: Supplementary file 1 [file ijms-24-01252-s001.zip]

Archive with 1 entries (1 files):
- ijms-2133757-supplementary.pdf
